# Supplementary material for: Particle Morphology and Elemental Analysis of Lung Tissue from Post-9/11 Military Personnel with Biopsy-Proven Lung Disease
Source: Int J Environ Res Public Health. 2024 Jan 12;21(1):91. doi: 10.3390/ijerph21010091 (PMC10815659; doi:10.3390/ijerph21010091)
Supplement: Supplementary file 1 [file ijerph-21-00091-s001.zip]

Archive with 1 entries (1 files):
- ijerph-2661963-supplementary.pdf
